# Supplementary material for: Gut Microbiota Composition and Metabolic Potential of Long-Living People in China
Source: Front Aging Neurosci. 2022 Jul 7;14:820108. doi: 10.3389/fnagi.2022.820108 (PMC9300991; doi:10.3389/fnagi.2022.820108)
Supplement: Supplementary file 2 [file Table_1.xlsx]

## Sheet: Sheet1
Supplementary Tables 1 sample information and summary of whole-genome shotgun (WGS) sequencing
Sample information														NCBI Accession Number				Company in-house pipeline									MOCAT Quality			MOCAT Remove human reads result		MegHit Assembly					Prodigal Open reading frames (ORFs)	Alignment
Group	Sample_ID	Age	Gender	Sequence_ID	diet	height	weight	Immediate family members age>90	pepper	milk	tea	smoke	Remark	Experiment Accession	Study Accession	Run	Sample Accession	Raw Reads Number	Raw Bases Number	ReadSum	BaseSum	Clean Reads Number	Clean Reads Rate(%)	Clean Bases Number	Raw Q30 Bases Rate(%)	Clean Q30 Bases Rate(%)	Trimmed bases	Trimmed reads	Trimmed inserts	reads	bases	contigs	min	max	avg	N50		Gene_number	alignment rate
HL	S01	103	Female	M063										SRX8211069	SRP259269	SRR11650021	SRS6571052	66340946	9951141900	66.3M	9.9G	63715732	96.04	9557359800	94.12	94.34	7005554043	58632878	30489349	56241706	6784623290	105312	500	498203	2322	6532	298106	600048	83.26
HL	S02	102	Female	M013									hard of hearing	SRX8211070	SRP259269	SRR11650020	SRS6571053	75289010	11293351500	75.2M	11.2G	73732546	97.93	11059881900	94	94.18	8343847725	67518150	35089996	64825986	8108567544	148771	500	604946	2475	7012	433610	786631	84.37
HL	S03	102	Female	M112									No upper and lower teeth, virtual fire syndrome	SRX8211105	SRP259269	SRR11649985	SRS6571088	81235592	12185338800	81.2M	12.1G	79407242	97.75	11911086300	94.31	94.46	9095847494	73157604	37916638	70442668	8859474148	81266	500	617218	2905	14798	271437	496351	84.15
HL	S04	101	Female	M005						Yes		Yes		SRX8211116	SRP259269	SRR11649974	SRS6571099	80089610	12013441500	80.0M	12.0G	78841132	98.44	11826169800	93.69	93.87	8689515958	71592574	37388874	68371764	8403639920	127469	500	524780	2328	7147	355304	607484	83.68
HL	S05	101	Male	M009				Yes		Yes		Yes		SRX8211079	SRP259269	SRR11650011	SRS6571062	74919848	11237977200	74.9M	11.2G	73299754	97.84	10994963100	93.6	93.78	8139139398	66817970	34817900	63960830	7888532167	54137	500	414196	2679	15930	165635	352339	86.1
HL	S06	101	Female	M073	Breakfast - poached eggs, dry rice, fond of fatty meat		40							SRX8211090	SRP259269	SRR11650000	SRS6571073	81655294	12248294100	81.6M	12.2G	79663826	97.56	11949573900	94.14	94.31	9052437810	73108474	37953136	70088608	8780074615	102747	500	426699	2443	6745	301493	601276	81.76
HL	S07	100	Female	M134	potluck									SRX8211145	SRP259269	SRR11649945	SRS6571128	69695412	10454311800	69.6M	10.4G	66976028	96.1	10046404200	91.9	92.12	6907184436	58769377	31273781	54963410	6553556427	73055	500	393853	2391	6777	207909	393846	84.36
HL	S08	98	Female	M010	Morning - porridge, one egg；			Yes						SRX8211156	SRP259269	SRR11649934	SRS6571139	82405298	12360794700	82.4M	12.3G	80633560	97.85	12095034000	94.1	94.28	8987793626	74210805	38615201	71036952	8684690970	107830	500	488618	2408	6909	300750	563882	85.45
HL	S09	98	Female	M015										SRX8211123	SRP259269	SRR11649967	SRS6571106	77307744	11596161600	77.3M	11.5G	75803828	98.06	11370574200	93.47	93.66	8311004430	68698866	35933098	65498038	8031426707	132899	500	550685	2103	4795	343459	677941	84.14
HL	S10	97	Male	M012					Yes	Yes	Yes	Yes		SRX8211134	SRP259269	SRR11649956	SRS6571117	81700744	12255111600	81.7M	12.2G	79651624	97.49	11947743600	93.67	93.87	8773532101	72251201	37759994	68941628	8481991276	163869	500	696472	2095	4964	420232	839484	84.76
HL	S11	97	Female	M055										SRX8211071	SRP259269	SRR11650019	SRS6571054	68512578	10276886700	68.5M	10.2G	66037536	96.39	9905630400	92.86	93.08	7082028031	59125934	31061779	56077798	6814708415	60373	500	689326	2510	7860	179632	400345	84.45
HL	S12	96	Female	M016										SRX8211096	SRP259269	SRR11649994	SRS6571079	78887778	11833166700	78.8M	11.8G	75482258	95.68	11322338700	93.9	94.13	8371126891	68837916	35840352	65957752	8119435527	97904	500	882032	2361	6687	276780	517564	83.56
HL	S13	96	Female	M060	Morning - porridge; lunch - rice with lard		56							SRX8211097	SRP259269	SRR11649993	SRS6571080	79756254	11963438100	79.7M	11.9G	77582102	97.27	11637315300	92.05	92.25	7954558841	67984545	36347493	63214510	7505254251	68030	500	590024	2848	12168	222037	405346	85.1
HL	S15	94	Male	M006								Yes	low back pain	SRX8211099	SRP259269	SRR11649991	SRS6571082	79544090	11931613500	79.5M	11.9G	78089176	98.17	11713376400	93.75	93.93	8684478948	71075967	37045722	68022420	8415612324	120216	500	709109	2488	8682	349114	701580	84.92
HL	S16	94	Male	M117										SRX8211100	SRP259269	SRR11649990	SRS6571083	80089848	12013477200	80.0M	12.0G	79023278	98.67	11853491700	93.39	93.57	8574557755	71235870	37301907	67619696	8254034374	81906	500	816807	2324	9803	224390	523548	85.87
HL	S19	93	Female	M114			49							SRX8211103	SRP259269	SRR11649987	SRS6571086	91346096	13701914400	91.3M	13.7G	87302826	95.57	13095423900	93.13	93.33	9192928861	78795876	41536196	74464444	8771438962	149230	500	578222	2099	5039	393132	751626	82.35
HL	S20	93	Female	M127			40							SRX8211104	SRP259269	SRR11649986	SRS6571087	76111490	11416723500	76.1M	11.4G	73842790	97.02	11076418500	93.89	94.06	8441085497	67727127	35184539	65035698	8209470601	107335	500	863197	2398	6764	309327	628575	82.79
HL	S21	93	Female	M136										SRX8211106	SRP259269	SRR11649984	SRS6571089	70054324	10508148600	70.0M	10.5G	64827488	92.54	9724123200	93.35	93.59	7191385389	58858379	30687328	56299166	6971409067	104856	500	799952	2016	4227	271837	514276	81.34
HL	S22	92	Male	M017									poor eyesight	SRX8211107	SRP259269	SRR11649983	SRS6571090	78885982	11832897300	78.8M	11.8G	77340730	98.04	11601109500	93.96	94.14	8777494498	70870139	36867325	67973358	8526698220	125190	500	478502	2282	6624	346087	632493	83.19
HL	S23	92	Female	M058	potluck							yes		SRX8211108	SRP259269	SRR11649982	SRS6571091	85557832	12833674800	85.5M	12.8G	79890406	93.38	11983560900	93.7	93.96	8942376993	73090872	38067260	69997386	8675719293	120041	500	570024	2316	6445	341495	675754	81.08
HL	S24	92	Male	M116	Morning - eggs, rice balls; noon, evening - rice, vegetables									SRX8211109	SRP259269	SRR11649981	SRS6571092	81187944	12178191600	81.1M	12.1G	79909116	98.42	11986367400	93.76	93.94	8883073147	72726955	37927997	69527252	8600521189	98083	500	396995	2290	5436	267131	553739	85.01
HL	S25	91	Male	M002							Yes	Yes		SRX8211110	SRP259269	SRR11649980	SRS6571093	70804954	10620743100	70.8M	10.6G	69450902	98.09	10417635300	93.46	93.65	7604531069	62818190	32826323	59940526	7352469850	28523	500	821399	3764	21786	113740	232840	85.74
HL	S26	91	Female	M007										SRX8211111	SRP259269	SRR11649979	SRS6571094	77770922	11665638300	77.7M	11.6G	76380774	98.21	11457116100	94.1	94.27	8634903601	70007268	36369859	67227480	8392221996	86625	500	837667	2695	9836	264908	540820	85.64
HL	S27	91	Male	M018										SRX8211112	SRP259269	SRR11649978	SRS6571095	78530906	11779635900	78.5M	11.7G	76891556	97.91	11533733400	93.34	93.53	8495371869	69826047	36449646	66717402	8226168608	91547	500	648867	2547	9009	272710	575789	81.68
HL	S28	91	Male	M056	potluck							yes	White inner miasma, low back pain, healthy self-care.	SRX8211113	SRP259269	SRR11649977	SRS6571096	80861760	12129264000	80.8M	12.1G	78311104	96.85	11746665600	93.78	93.99	8554211591	71252226	37165374	68132250	8285270279	88134	500	580433	2515	9597	258788	546943	84.05
HL	S35	90	Male	M078			55							SRX8211073	SRP259269	SRR11650017	SRS6571056	84532076	12679811400	84.5M	12.6G	82546604	97.65	12381990600	94.39	94.56	9369164039	76429575	39623397	73579104	9104463694	47943	500	622132	2748	15288	149831	288049	84.41
HL	S36	90	Female	M109	meaty							Yes		SRX8211074	SRP259269	SRR11650016	SRS6571057	80320882	12048132300	80.3M	12.0G	77413136	96.38	11611970400	93.19	93.4	8476785044	69804086	36585379	66401900	8177717942	143551	500	623419	2154	5125	389041	773112	80.93
HL	S37	90	Female	M155	Morning - poached eggs, porridge		45							SRX8211075	SRP259269	SRR11650015	SRS6571058	77829034	11674355100	77.8M	11.6G	75243626	96.68	11286543900	94.06	94.22	8571846918	68943180	35801552	66249828	8336522468	80329	500	461334	2684	9784	251189	505784	83.99
HE	S38	75	Female	M019				Yes		Yes				SRX8211076	SRP259269	SRR11650014	SRS6571059	75645728	11346859200	75.6M	11.3G	73724580	97.46	11058687000	93.42	93.62	8048235593	66612691	34888878	63390768	7765353733	152553	500	498162	2326	6918	425038	845719	84.12
HE	S39	75	Female	M020					Yes		Yes			SRX8211077	SRP259269	SRR11650013	SRS6571060	75437882	11315682300	75.4M	11.3G	73786930	97.81	11068039500	93.92	94.08	8264635872	67339599	35064158	64520644	8024243584	85361	500	563986	2610	8229	254278	544052	85.63
HE	S40	75	Female	M038										SRX8211078	SRP259269	SRR11650012	SRS6571061	81471122	12220668300	81.4M	12.2G	78464524	96.31	11769678600	93.34	93.54	8622566845	70915197	37100844	67585974	8331095520	52525	500	579348	2594	8240	162658	323097	81.98
HE	S41	75	Male	MB8										SRX8211080	SRP259269	SRR11650010	SRS6571063	69716676	10457501400	69.7M	10.4G	68486152	98.23	10272922800	93.05	93.26	7385428043	61565902	32271546	58560188	7121874240	128737	500	621336	2149	5451	336212	722684	83.93
HE	S42	74	Female	M049										SRX8211081	SRP259269	SRR11650009	SRS6571064	76690364	11503554600	76.6M	11.5G	75027312	97.83	11254096800	94.05	94.23	8450072132	68648784	35723195	65819008	8203517921	89136	500	900854	2825	10938	283704	587019	84.62
HE	S43	74	Female	M160_2										SRX8211082	SRP259269	SRR11650008	SRS6571065	81152316	12172847400	81.1M	12.1G	75753854	93.35	11363078100	93.5	93.73	8464914252	68829661	35859645	65884646	8205024119	76223	500	555400	2178	5509	208017	462130	79.41
HE	S44	73	Female	M021					Yes	Yes				SRX8211083	SRP259269	SRR11650007	SRS6571066	80862406	12129360900	80.8M	12.1G	77684186	96.07	11652627900	93.56	93.74	8596356632	70469509	36748680	67408140	8333504047	114915	500	550284	2428	6747	325446	620992	85.4
HE	S45	73	Male	M141										SRX8211084	SRP259269	SRR11650006	SRS6571067	80999968	12149995200	80.9M	12.1G	77221832	95.34	11583274800	93.33	93.52	8439092882	70044192	36554812	66322910	8099343197	95842	500	451219	2180	7125	260435	544807	82.43
HE	S46	72	Female	M043										SRX8211085	SRP259269	SRR11650005	SRS6571068	76746766	11512014900	76.7M	11.5G	74151038	96.62	11122655700	93.43	93.62	8125312879	67134761	35094580	63758968	7822200786	61533	500	501170	2761	10967	198526	364316	83.96
HE	S47	72	Female	M045										SRX8211086	SRP259269	SRR11650004	SRS6571069	76945226	11541783900	76.9M	11.5G	75145996	97.66	11271899400	93.6	93.78	8111992507	67966893	35541717	64808946	7839636621	122029	500	524922	2269	6392	334068	659843	85.02
HE	S48	72	Male	M048										SRX8211087	SRP259269	SRR11650003	SRS6571070	77360422	11604063300	77.3M	11.6G	74038736	95.71	11105810400	93.72	93.95	7997645714	66987054	35058097	62913108	7612061766	61148	500	416270	2143	3878	165351	237708	81.23
HE	S49	72	Male	M051				yes						SRX8211088	SRP259269	SRR11650002	SRS6571071	71225718	10683857700	71.2M	10.6G	68235238	95.8	10235285700	93.53	93.72	7562854233	62076152	32358556	59296864	7321939207	47766	500	1044058	2849	10211	156383	329539	81.9
HE	S50	72	Male	M094										SRX8211089	SRP259269	SRR11650001	SRS6571072	86200734	12930110100	86.2M	12.9G	83708360	97.11	12556254000	94.28	94.46	9458642986	77349824	40135791	73595748	9086157617	128168	500	582945	2516	7638	380651	694651	84.29
HE	S51	72	Male	M119										SRX8211091	SRP259269	SRR11649999	SRS6571074	78911956	11836793400	78.9M	11.8G	73446458	93.07	11016968700	93.5	93.74	8124001017	66690643	34809099	63721002	7868823694	110740	500	688654	2010	4195	283072	596901	81.19
HE	S52	72	Male	ME9										SRX8211092	SRP259269	SRR11649998	SRS6571075	73424550	11013682500	73.4M	11.0G	68372546	93.12	10255881900	93.38	93.65	7516180437	61982193	32360475	59194522	7271117739	128644	500	579022	1935	3599	312253	685211	82.93
HE	S53	71	Male	M003				Yes	Yes		Yes	Yes		SRX8211093	SRP259269	SRR11649997	SRS6571076	79675828	11951374200	79.6M	11.9G	78145146	98.08	11721771900	93.76	93.94	8742170546	71207833	37081647	68191416	8479431132	116550	500	654154	1933	3719	282196	572556	84.93
HE	S54	71	Male	M050										SRX8211094	SRP259269	SRR11649996	SRS6571077	77718850	11657827500	77.7M	11.6G	75980324	97.76	11397048600	92.97	93.15	8138900886	68152126	35751917	64761452	7847902465	52347	500	385514	2427	7504	149755	312683	84.85
HE	S55	71	Female	M312										SRX8211095	SRP259269	SRR11649995	SRS6571078	76305308	11445796200	76.3M	11.4G	74792196	98.02	11218829400	93.72	93.9	8280929923	67843513	35444211	64767814	8010145641	22152	500	372225	2159	5366	57834	142473	84.08
HE	S56	70	Male	M001										SRX8211140	SRP259269	SRR11649950	SRS6571123	77723796	11658569400	77.7M	11.6G	76293796	98.16	11444069400	93.27	93.46	8316345181	68727722	36000278	65425384	8021639411	66874	500	423228	2261	6251	178939	405839	85.23
HE	S57	70	Male	M023									M005's son	SRX8211141	SRP259269	SRR11649949	SRS6571124	76857120	11528568000	76.8M	11.5G	75124086	97.75	11268612900	93.54	93.72	8252669297	68014390	35571824	64854848	7975201832	140540	500	517317	2037	4408	353411	747860	84.08
HE	S58	70	Female	M039								Yes		SRX8211142	SRP259269	SRR11649948	SRS6571125	107452614	16117892100	107.4M	16.1G	103191730	96.03	15478759500	94.29	94.48	11805817204	95630415	49549325	90889870	11329587955	35449	500	695060	2792	11904	116666	226261	82.33
HE	S59	69	Female	M036		161	59							SRX8211143	SRP259269	SRR11649947	SRS6571126	80051048	12007657200	80.0M	12.0G	78227736	97.72	11734160400	93.56	93.74	8593286791	70997498	37129230	67692428	8297726213	108684	500	784205	2267	6797	295555	600199	84.44
HE	S60	68	Female	M046										SRX8211144	SRP259269	SRR11649946	SRS6571127	81149326	12172398900	81.1M	12.1G	78425864	96.64	11763879600	93.45	93.64	8605361522	70979765	37096053	67723960	8322890291	50971	500	547617	3471	18648	192297	412721	83.84
HE	S61	67	Female	M024									Suffered from stomach ulcer 7 years ago, now it has healed.	SRX8211146	SRP259269	SRR11649944	SRS6571129	77280136	11592020400	77.2M	11.5G	76012266	98.36	11401839900	93.24	93.43	8258146598	68500454	35875505	65177442	7963678533	103088	500	529350	2406	8262	290589	598326	85.33
HE	S62	67	Male	M104									coccygeal hyperplasia	SRX8211147	SRP259269	SRR11649943	SRS6571130	66746528	10011979200	66.7M	10.0G	64801998	97.09	9720299700	93.19	93.37	7116897113	58794850	30666672	56225220	6892952539	92655	500	677964	2457	6738	276869	580383	81.87
HE	S63	67	Female	M124										SRX8211148	SRP259269	SRR11649942	SRS6571131	70911484	10636722600	70.9M	10.6G	67396614	95.04	10109492100	93.56	93.79	7450223027	61181472	31937174	58446100	7214918546	72612	500	567333	2619	8945	224847	467003	82.35
HE	S64	67	Female	M126			55	Yes	Yes					SRX8211149	SRP259269	SRR11649941	SRS6571132	77592898	11638934700	77.5M	11.6G	75782754	97.67	11367413100	93.43	93.62	8315310585	68495165	35801723	65351810	8036889890	122579	500	587457	2322	6188	342762	693246	84.97
HE	S65	66	Female	M025										SRX8211150	SRP259269	SRR11649940	SRS6571133	77370708	11605606200	77.3M	11.6G	74990404	96.92	11248560600	93.33	93.52	8216081870	67781601	35411267	64418236	7912010178	46052	500	636976	2952	13878	153830	303888	84.78
HE	S66	65	Male	M026										SRX8211151	SRP259269	SRR11649939	SRS6571134	78560234	11784035100	78.5M	11.7G	76456194	97.32	11468429100	93.19	93.38	8409641946	69076724	36077517	65963210	8140111023	63098	500	498398	2365	6042	176821	366518	85.02
HE	S67	65	Male	M139										SRX8211152	SRP259269	SRR11649938	SRS6571135	75743138	11361470700	75.7M	11.3G	74557812	98.44	11183671800	93.5	93.68	8207744311	67600500	35302325	64544074	7939533806	71385	500	273955	1412	1745	144915	198689	74.19
HE	S68	65	Female	M161										SRX8211153	SRP259269	SRR11649937	SRS6571136	78780728	11817109200	78.7M	11.8G	75599362	95.96	11339904300	93.78	93.98	8553704690	69132435	35920157	66387986	8318513812	44589	500	680759	2952	13103	152070	341103	84.16
HY	S69	48	Male	M027										SRX8211154	SRP259269	SRR11649936	SRS6571137	79492638	11923895700	79.4M	11.9G	78178046	98.35	11726706900	94.42	94.58	8899977624	72398819	37518042	69703392	8647864481	43686	500	388659	2347	6815	123006	276104	85.58
HY	S70	48	Female	M100									Cholecystectomy 7 years ago	SRX8211155	SRP259269	SRR11649935	SRS6571138	78044818	11706722700	78.0M	11.7G	75857106	97.2	11378565900	93.36	93.55	8316295710	68590180	35868959	65404026	8039366465	94915	500	565140	2439	6143	271446	584051	74.84
HY	S71	48	Female	M150										SRX8211157	SRP259269	SRR11649933	SRS6571140	79778090	11966713500	79.7M	11.9G	78319470	98.17	11747920500	93.6	93.78	8648999107	71077194	37078897	67963302	8375773604	104326	500	484339	2253	6114	281202	577546	85.05
HY	S72	47	Male	M029					Yes	Yes	Yes	Yes		SRX8211158	SRP259269	SRR11649932	SRS6571141	72188986	10828347900	72.1M	10.8G	70402786	97.53	10560417900	91.51	91.7	6881881132	60908980	32667523	56456012	6490765870	56441	500	968730	2269	5225	153257	318740	86.44
HY	S73	47	Female	M030										SRX8211159	SRP259269	SRR11649931	SRS6571142	77857544	11678631600	77.8M	11.6G	75373624	96.81	11306043600	92.53	92.76	7801856501	66599263	35378310	62406800	7417335801	99735	500	646263	2444	7251	286378	660677	83.56
HY	S74	47	Female	M090		155	65							SRX8211160	SRP259269	SRR11649930	SRS6571143	72462778	10869416700	72.4M	10.8G	70258202	96.96	10538730300	94.28	94.46	7949991977	64948475	33677467	62511170	7724435095	77121	500	662891	2708	11950	238390	473607	85.66
HY	S75	47	Male	M121		160	60							SRX8211161	SRP259269	SRR11649929	SRS6571144	79064382	11859657300	79.0M	11.8G	75229194	95.15	11284379100	93.14	93.38	8231404389	67960689	35502703	64863558	7964486738	110335	500	437297	2081	4223	284249	592273	84.43
HY	S76	46	Male	M004				Yes					M018's grandson	SRX8211162	SRP259269	SRR11649928	SRS6571145	80546082	12081912300	80.5M	12.0G	78773894	97.8	11816084100	93.75	93.93	8816527315	72081278	37506477	69107912	8557463951	97568	500	686191	2471	8584	280422	528747	84.73
HY	S77	46	Female	M031										SRX8211163	SRP259269	SRR11649927	SRS6571146	78160592	11724088800	78.1M	11.7G	76678938	98.1	11501840700	93.05	93.24	8190566292	68565812	36135703	64813522	7850498054	100668	500	390228	2040	4745	253142	539780	83.62
HY	S78	46	Female	M148		150	45							SRX8211120	SRP259269	SRR11649970	SRS6571103	80441406	12066210900	80.4M	12.0G	78426492	97.5	11763973800	93.45	93.64	8596553163	71025292	37122806	67540584	8286977857	20705	500	573350	4163	36811	94183	172757	85.04
HY	S79	45	Male	M075			50							SRX8211121	SRP259269	SRR11649969	SRS6571104	73783862	11067579300	73.7M	11.0G	70354452	95.35	10553167800	93.44	93.64	7713888526	63623165	33248549	60719616	7464271816	65009	500	508821	2521	7529	192993	365049	85.36
HY	S80	45	Female	M167					Yes					SRX8211122	SRP259269	SRR11649968	SRS6571105	80370694	12055604100	80.3M	12.0G	78518876	97.7	11777831400	94.47	94.65	9010763261	72382835	37544286	69642564	8770317621	88041	500	338992	2596	9679	261848	512335	84.84
HY	S81	44	Female	M062										SRX8211124	SRP259269	SRR11649966	SRS6571107	78916738	11837510700	78.9M	11.8G	76709412	97.2	11506411800	93.06	93.26	8231437022	68709005	36176569	65032298	7901015828	111121	500	533324	2406	7436	313704	657808	84.66
HY	S82	44	Male	M123										SRX8211125	SRP259269	SRR11649965	SRS6571108	72192612	10828891800	72.1M	10.8G	70203712	97.25	10530556800	93.58	93.78	7798288416	63834438	33252462	61132218	7566312917	77572	500	529586	2281	9315	211227	479385	84.65
HY	S83	42	Male	M011				Yes					M010's son	SRX8211126	SRP259269	SRR11649964	SRS6571109	76779804	11516970600	76.7M	11.5G	75401118	98.2	11310167700	93.46	93.64	8315675919	68559634	35775243	65537890	8050605748	78327	500	551046	2513	11769	225672	478717	85.53
HY	S84	42	Female	M061		168	51							SRX8211127	SRP259269	SRR11649963	SRS6571110	80757334	12113600100	80.7M	12.1G	77704270	96.22	11655640500	92.76	92.98	8237575258	69183544	36539419	65250116	7875099573	82979	500	494193	2318	8689	228245	494435	84.52
HY	S85	40	Female	M102		143	45							SRX8211128	SRP259269	SRR11649962	SRS6571111	67816004	10172400600	67.8M	10.1G	65591944	96.72	9838791600	93.42	93.62	7052590438	59147381	30956390	56348544	6812913623	110821	500	373414	2290	5623	310507	689377	82.42
HY	S86	40	Male	M165										SRX8211129	SRP259269	SRR11649961	SRS6571112	82411962	12361794300	82.4M	12.3G	79938866	97	11990829900	94.11	94.32	9029272910	73246927	38104250	70248682	8766771463	124306	500	509732	1931	4179	304498	621961	82.77
HY	S87	37	Male	M120		169	55							SRX8211130	SRP259269	SRR11649960	SRS6571113	78018450	11702767500	78.0M	11.7G	75598806	96.9	11339820900	93.06	93.28	8154847131	67911178	35616712	64555252	7857009152	120862	500	502745	2326	5781	336677	688526	84.68
HY	S88	37	Female	M157	家常									SRX8211131	SRP259269	SRR11649959	SRS6571114	78495772	11774365800	78.4M	11.7G	76643174	97.64	11496476100	94.56	94.73	8935988376	70881452	36673637	68330764	8709168952	76098	500	427610	3053	15540	260865	524330	84.92
HY	S89	35	Male	M097		169	55							SRX8211132	SRP259269	SRR11649958	SRS6571115	76799262	11519889300	76.7M	11.5G	73732842	96.01	11059926300	93.14	93.36	8054817233	66448195	34823605	63205150	7769486412	67975	500	519245	2918	12598	227130	494993	83.97
HY	S90	33	Female	M122		160	50							SRX8211133	SRP259269	SRR11649957	SRS6571116	76055592	11408338800	76.0M	11.4G	73586414	96.75	11037962100	94.11	94.29	8277402591	67957594	35286323	65300890	8029250307	111626	500	789163	2337	5163	313467	589472	82.53
HY	S91	30	Male	M033				Yes	Yes					SRX8211135	SRP259269	SRR11649955	SRS6571118	78578718	11786807700	78.5M	11.7G	77570356	98.72	11635553400	93.19	93.38	8366722622	69758037	36629667	66223024	8053687146	67114	500	566107	2684	9257	204628	395255	86.1
HY	S92	29	Female	M008				Yes	Yes					SRX8211136	SRP259269	SRR11649954	SRS6571119	75903102	11385465300	75.9M	11.3G	74785510	98.53	11217826500	94.4	94.56	8500865544	69251911	35896906	66589152	8249896153	48340	500	635116	2202	6254	129607	293516	85.03
HY	S93	27	Female	M098		160	58							SRX8211137	SRP259269	SRR11649953	SRS6571120	81639176	12245876400	81.6M	12.2G	79701904	97.63	11955285600	93.75	93.93	8872241394	72618001	37859035	69476458	8600893007	89619	500	541605	2317	6208	245596	456759	85.32
HY	S94	25	Female	M125		162	55							SRX8211138	SRP259269	SRR11649952	SRS6571121	82843858	12426578700	82.8M	12.4G	78922834	95.27	11838425100	93.19	93.41	8619909378	71264348	37238364	68015644	8339047919	56782	500	482054	3064	16775	193024	418416	85.69
HY	S95	24	Female	M160										SRX8211139	SRP259269	SRR11649951	SRS6571122	74708502	11206275300	74.7M	11.2G	72651456	97.25	10897718400	92.87	93.06	7833377975	65119062	34194509	61812934	7539593624	123123	500	823832	2344	7402	348303	722461	83.38
